# Supplementary material for: Escherichia coli phage ΦPNJ-9 adheres to mucus via a variant Hoc protein
Source: J Virol. 2024 Dec 26;99(2):e01789-24. doi: 10.1128/jvi.01789-24 (PMC11853027; doi:10.1128/jvi.01789-24)
Supplement: Table S2 — Primers in this study. [file jvi.01789-24-s0005.xlsx]

## Sheet: Sheet1
Table S2 Primers in this study
Primers names	Sequences(5’to 3’)	Descriptions
hoc-F	cagcaaatgggtcgcggatccCCTACTGGAGTTATAGATGAGACTAAGCA	Primer sequences for hoc gene
hoc-R	gtggtggtggtggtgctcgagTTATTGATAGGTATAGATGATACCAGATTCTAA
soc-F	cagcaaatgggtcgcggatccATGGGTGGTTATGTAAACATCAAAA	Primer sequences for soc gene
soc-R	gtggtggtggtggtgctcgagACCACTTACTGGTGTAGGGGTAAAC
hoc-D1-F	cagcaaatgggtcgcggatccCCTACTGGAGTTATAGATGAGACTAAGCA	Primer sequences for domain 1 of hoc gene
hoc-D1-R	gtggtggtggtggtgctcgagTCCAGCAGCAGGACTATTAGGAG
hoc-D2-F	cagcaaatgggtcgcggatccAATAAAACTCAGTCAACTACGTTGGC	Primer sequences for domain 2 of hoc gene
hoc-D2-R	gtggtggtggtggtgctcgagATTCACAGTCAGTGATACTTCATTCGA
hoc-D4-F	cagcaaatgggtcgcggatccGATAAAGTTGCTCAAGAACCAGAAGG	Primer sequences for domain 4 of hoc gene
hoc-D4-R	gtggtggtggtggtgctcgagTTGATAGGTATAGATGATACCAGATTCTAAA
M13-9-D2-F	tgttcctttctatgcggcccagccggccAATAAAACTCAGTCAACTACGTTGGC	Primer sequences of hoc domain 2 gene for M13 phage display
M13-9-D2-R	ggcaccggcgcacctgcggccgcATTCACAGTCAGTGATACTTCATTCGA
pCANTAB 5E-F	ccatgattacgccaagctttggagcc	Primer sequences of pCANTAB 5E for M13 phage display
pCANTAB 5E-R	cgatctaaagttttgtcgtctttcc
hoc-mut(92-97)-F	catagaattcggttacctACGTTGGCAGTAACTCCTAATAGTCC	Primer sequences for hoc-mut(92-97)
hoc-mut(92-97)-R	aggtaaccgaattctatgTTTAACCGTGATAGTCGTAGTAATTTCTG
hoc-mut(165-172)-F	gtccagaaatctcgaaacattgtGATGCAAAGGAAGTTACTTCGAATG	Primer sequences for hoc-mut(165-172)
hoc-mut(165-172)-R	gtttcgagatttctggaccTACACACTTAATTGTTTTAACTCCGCT
hoc-mut(92-97)+(122-127)-F	gtttatcgaacattagacGCATCTGCTACGTATCAGTGGC	Primer sequences for hoc-mut(92-97)+(122-127)
hoc-mut(92-97)+(122-127)-R	gtctaatgttcgataaacTAAAGCAGCAGTAAATTCAACAGGA
hoc-mut(165-172)+(180-185)-F	gatggagcaccacaggctGTGAATGATAAAGTTGCTCAAGAACC	Primer sequences for hoc-mut(165-172)+(180-185)
hoc-mut(165-172)+(180-185)-R	agcctgtggtgctccatcCGAAGTAACTTCCTTTGCATCACA
hoc-mut(180-185)-F	gatggagcaccacaggctGTGAATGATAAAGTTGCTCAAGAACC	Primer sequences for hoc-mut(180-185)
hoc-mut(180-185)-R	agcctgtggtgctccatcCGAAGTAACTTCCTTTGCATCATAA
hoc-mut180-F	GGAAGTTACTTCGGATGAAGTATCACTGACTGTGAATGATAAA	Primer sequences for hoc-mut180
hoc-mut180-R	CATCCGAAGTAACTTCCTTTGCATCATAATCT
hoc-mut181-F	CGAATGGAGTATCACTGACTGTGAATGATAAAGTTG	Primer sequences for hoc-mut181
hoc-mut181-R	CAGTGATACTCCATTCGAAGTAACTTCCTTTGCAT
hoc-mut182-F	CGAATGAAGCATCACTGACTGTGAATGATAAAGTTGC	Primer sequences for hoc-mut182
hoc-mut182-R	CAGTGATGCTTCATTCGAAGTAACTTCCTTTGC
hoc-mut183-F	TGAAGTACCACTGACTGTGAATGATAAAGTTGCT	Primer sequences for hoc-mut183
hoc-mut183-R	CAGTCAGTGGTACTTCATTCGAAGTAACTTCCTTTGC
hoc-mut184-F	AGTATCACAGACTGTGAATGATAAAGTTGCTCAAGA	Primer sequences for hoc-mut184
hoc-mut184-R	TCACAGTCTGTGATACTTCATTCGAAGTAACTTCCTT
hoc-mut185-F	GTATCACTGGCTGTGAATGATAAAGTTGCTCAAGAA	Primer sequences for hoc-mut185
hoc-mut185-R	TTCACAGCCAGTGATACTTCATTCGAAGTAACTTCC
Muc2-F	TACCACGACTGGGTCATCTTCA	Primer sequences for Muc2
Muc2-R	TGTCTCCGTATGTGCCGTTGTA
Gapdh-F	CTGGAGAAACCTGCCAAGTA	Primer sequences for Gapdh
Gapdh-R	CTGTTGCTGTAGCCGTATTC
Note: Lowercase letters represent homologous arms; underlined letters represent mutation sites.
